# Supplementary material for: Transcriptome Sequencing and Metabolite Analysis Revealed the Single and Combined Effects of Microplastics and Di-(2-ethylhexyl) Phthalate on Mouse Liver
Source: Int J Mol Sci. 2025 May 21;26(10):4943. doi: 10.3390/ijms26104943 (PMC12112587; doi:10.3390/ijms26104943)
Supplement: Supplementary file 1 [file ijms-26-04943-s001.zip]

Archive with 1 entries (1 files):
- ijms-3628002-supplementary.pdf
